# Supplementary material for: Cannabis sativa Root Extract Exerts Anti-Nociceptive and Anti-Inflammatory Effects via Endocannabinoid Pathway Modulation In Vivo and In Vitro
Source: Int J Mol Sci. 2025 Sep 11;26(18):8863. doi: 10.3390/ijms26188863 (PMC12470016; doi:10.3390/ijms26188863)
Supplement: Supplementary file 1 [file ijms-26-08863-s001.zip]

Archive with 1 entries (1 files):
- ijms-3821048-supplementary.pdf
